# Supplementary material for: In Silico and In Vitro Evaluation of δ-cadinene from Decatropis bicolor as a Selective Inhibitor of Human Cell Adhesion and Invasion Proteins
Source: Cancers (Basel). 2025 Aug 29;17(17):2839. doi: 10.3390/cancers17172839 (PMC12427431; doi:10.3390/cancers17172839)
Supplement: Supplementary file 1 [file cancers-17-02839-s001.zip]

Archive with 1 entries (1 files):
- cancers-3797605-supplementary.pdf
